# Supplementary material for: Dairy Intake and Iodine Status in Pregnant and Lactating Women: A Systematic Review and Meta-Analysis
Source: Nutrients. 2025 Nov 30;17(23):3765. doi: 10.3390/nu17233765 (PMC12693841; doi:10.3390/nu17233765)
Supplement: Supplementary file 1 [file nutrients-17-03765-s001.zip]

Archive with 14 entries (14 files):
- Fig S1_Sensitivity_Dairy & Overall Urine Iodine_UIC_SMD_ 25Nov2025.pdf
- Fig S2_PB_Dairy & Overall Urine Iodine_UIC_SMD_ 25Nov2025.pdf
- Fig S3_Dairy & Overall Urine Iodine_ICR_SMD_   25Nov2025.pdf
- Fig S4_MA_FishersZ_Dairy & Overall Urine Iodine _SMD_  25Nov2025.pdf
- Fig S5_PB_FishersZ_Dairy & Overall Urine Iodine _SMD_ 25Nov2025.pdf
- Fig S6_sensitivity_FishersZ_Dairy & Overall Urine Iodine _SMD_ 25Nov2025.pdf
- Fig S7_PB_Dairy & Iodine deficiency_OR_Adjusted selected data 25Nov2025.pdf
- Table S1_DMI_Databases 25Nov2025.pdf
- Table S2_DMI_Search strategy 25Nov2025.pdf
- Table S3_DMI_KSC_Pregnancy 25Nov2025.pdf
- Table S4_DMI_KSC_Lactating 25Nov2025.pdf
- Table S5_DMI_QA Summary 25Nov2025.pdf
- Table S6_DMI_GRADEPro 25Nov2025.pdf
- Table S7_DMI_other MA and Subgroup analyses (dairy & iodine) 25Nov2025.pdf
